# Supplementary material for: Comparative analysis examining patterns of genomic differentiation across multiple episodes of population divergence in birds
Source: Evol Lett. 2018 Mar 15;2(2):76–87. doi: 10.1002/evl3.46 (PMC6121856; doi:10.1002/evl3.46)
Supplement: Supplementary file 2 — Table S5. Results from GLMs examining the relationship between repeatability and predictor variables related to genomic features. [file EVL3-2-76-s002.xlsx]

## Sheet: genomic_variable_regressions_dx
Table S5. Results from GLMs examining the relationship between repeatability and predictor variables related to genomic factors for each species pair. Repeatability is estimated as the number of pairs each window was considered an outlier in (outliers = windows in the top 5 percentile of each species pairs’ distribution for FST and bottom 5 percentile of dXY). dXY was not estimated for greenish w…
A) FST repeatability
	Blackcap				Crow				Stonechat				Willow				Swainsons				Greenish				Flycatcher				Yellow
	cor = 0.17 (0.14 - 0.21)				cor = 0.17 (0.14 - 0.21)				cor = 0.18 (0.15 - 0.21)				cor = 0.18 (0.15 - 0.22)				cor = 0.29 (0.26 - 0.32)				cor = 0.22 (0.16 - 0.28)				cor = 0.17 (0.14 - 0.20)				cor = 0.17 (0.12 - 0.21)
	estimate	std error	z value	p value	estimate	std error	z value	p value	estimate	std error	z value	p value	estimate	std error	z value	p value	estimate	std error	z value	p value	estimate	std error	z value	p value	estimate	std error	z value	p value	estimate	std error	z value	p value
(Intercept)	-0.85	0.04	-23.4	0.001	-0.89	0.04	-21.15	0.001	-0.86	0.04	-22.79	0.001	-0.96	0.04	-22.65	0.001	-1.04	0.04	-26.34	0.001	-1.06	0.09	-12.39	0.001	-0.86	0.03	-25.68	0.001	-0.9	0.05	-18.24	0.001
proportion of GC bases	-0.2	0.04	-5.39	0.001	-0.14	0.05	-2.98	0.001	-0.18	0.04	-4.79	0.001	-0.29	0.04	-6.82	0.001	-0.09	0.04	-2.69	0.01	-0.17	0.08	-2.17	0.03	-0.19	0.04	-5.11	0.001	-0.11	0.06	-1.95	0.05
dS	0	0.02	0.1	0.92	-0.23	0.06	-3.66	0.001	0.01	0.02	0.23	0.82	-0.26	0.1	-2.53	0.01	0	0.03	0.13	0.89	-0.03	0.11	-0.24	0.81	-0.05	0.04	-1.29	0.2	0.01	0.04	0.34	0.73
position	0.19	0.03	6.89	0.001	0.14	0.03	4.63	0.001	0.14	0.03	5.02	0.001	0.1	0.03	3.5	0.001	0.16	0.03	5.92	0.001	0.23	0.06	3.84	0.001	0.16	0.03	6.21	0.001	0.21	0.04	5.72	0.001
chromosome size	0	0.07	-0.07	0.94	-0.02	0.07	-0.25	0.8	0.06	0.07	0.83	0.41	0.13	0.07	1.94	0.05	0.24	0.07	3.46	0.001	-0.21	0.15	-1.45	0.15	0.05	0.06	0.78	0.44	0.01	0.09	0.12	0.9
gene count	0.13	0.03	4.55	0.001	0.12	0.03	4.02	0.001	0.11	0.03	3.5	0.001	0.15	0.03	4.84	0.001	0.15	0.03	5.68	0.001	0.15	0.05	2.76	0.01	0.1	0.03	3.63	0.001	0.14	0.04	3.36	0.001
LD	0.15	0.02	7.02	0.001	0.09	0.02	5.4	0.001	0.11	0.03	4.44	0.001	0.22	0.02	10.02	0.001	0.3	0.02	15.56	0.001	0.13	0.04	3.47	0.001	0.07	0.01	7.17	0.001	0.08	0.03	2.67	0.01
proximity to centromeres	0.32471	0.08741	3.715	0.001	0.30279	0.08947	3.384	0.001	0.300976	0.089094	3.378	0.001	0.36529	0.09179	3.98	0.001	0.232794	0.090644	2.568	0.001	0.30089	0.08552	3.518	0.001	0.29497	0.08143	3.622	0.001	0.20763	0.09321	2.228	0.026
B) dXY repeatability
	Blackcap				Crow				Stonechat				Willow				Swainsons								Flycatcher				Bluewinged
	cor = 0.27 (0.23 - 0.30)				cor = 0.29 (0.25 - 0.32)				cor = 0.24 (0.20 - 0.28)				cor = 0.27 (0.23 - 0.30)				cor = 0.38 (0.34 - 0.41)								cor = 0.24 (0.20 - 0.27)				cor = 0.27 (0.22 - 0.31)
	estimate	std error	z value	p value	estimate	std error	z value	p value	estimate	std error	z value	p value	estimate	std error	z value	p value	estimate	std error	z value	p value					estimate	std error	z value	p value	estimate	std error	z value	p value
(Intercept)	-1.24	0.05	-23.62	0.001	-1.34	0.05	-24.6	0.001	-1.26	0.05	-23.01	0.001	-1.32	0.06	-23.42	0.001	-1.45	0.06	-26.28	0.001					-1.26	0.05	-25.62	0.001	-1.58	0.08	-20.37	0.001
proportion of GC bases	-0.09	0.04	-2.48	0.01	-0.01	0.04	-0.38	0.7	-0.16	0.04	-4.26	0.001	-0.22	0.04	-5.55	0.001	-0.07	0.04	-1.96	0.05					-0.13	0.04	-3.67	0.001	-0.13	0.06	-2.16	0.03
dS	-0.04	0.04	-1.07	0.28	-0.29	0.05	-5.79	0.001	0	0.03	0.14	0.89	-0.28	0.09	-3.08	0.001	-0.08	0.05	-1.68	0.09					-0.1	0.07	-1.33	0.18	-0.02	0.05	-0.34	0.73
position	-0.08	0.03	-2.82	0.001	-0.16	0.03	-5.4	0.001	-0.16	0.03	-5.05	0.001	-0.18	0.03	-6.02	0.001	-0.06	0.03	-1.91	0.06					-0.17	0.03	-5.91	0.001	-0.05	0.04	-1.06	0.29
chromosome size	0.62	0.08	7.84	0.001	0.67	0.08	8.76	0.001	0.77	0.08	9.81	0.001	0.77	0.08	9.9	0.001	0.91	0.08	11.77	0.001					0.75	0.07	10.48	0.001	1.04	0.1	9.92	0.001
gene count	0.11	0.03	3.37	0.001	0.11	0.03	3.56	0.001	0.11	0.03	3.52	0.001	0.1	0.03	3.36	0.001	0.16	0.03	5.45	0.001					0.09	0.03	3.14	0.001	0.07	0.05	1.38	0.17
LD	0.24	0.02	12.87	0.001	0.13	0.01	9.54	0.001	0.08	0.03	3.06	0.001	0.2	0.02	9.91	0.001	0.31	0.02	16.45	0.001					0.11	0.01	10.73	0.001	0.07	0.04	1.94	0.05
proximity to centromeres	0.63	0.11	5.66	0.001	0.78	0.1	7.54	0.001	0.95	0.11	8.9	0.001	0.63	0.12	5.36	0.001	0.79	0.1	7.59	0.001					0.76	0.1	7.75	0.001	0.4	0.17	2.4	0.02
